# Supplementary material for: In vitro approaches to study centriole and cilium function in early mouse embryogenesis
Source: Life Sci Alliance. 2025 Oct 29;9(1):e202503358. doi: 10.26508/lsa.202503358 (PMC12572739; doi:10.26508/lsa.202503358)
Supplement: Supplementary file 1 [file LSA-2025-03358_TableS1.xlsx]

## Sheet: all lists_manuscript
	Reagent/Resource	Source	Identifier (Cat#)
	Chemicals, enzymes and reagents
	AlbuMAXTM II	Gibco™	11021029
	Amersham™ ECL Select™ Western Blotting Detection Reagent	Cytiva	RPN2235
	BbsI-HF®	NEB	R3539L
	B-27™ Supplement	Gibco™	17504044
	CHIR99021	MedChemExpress	HY-10182
	cOmplete™ Protease Inhibitor Cocktail	Sigma-Aldrich	11836145001
	Cultrex Reduced Growth Factor Basement Membrane Extract, Type 2	R&D Systems	3533-005-02
	DAPI	Sigma-Aldrich	D9542
	DirectPCR Lysis reagent	Viagen Biotech	VIAG302-C
	DMEM/F-12, with GlutaMAX™	Gibco™	31331028
	Doxycycline Hyclate	Sigma-Aldrich	D9891
	Dulbecco's Phosphate-Buffered Saline	Sigma-Aldrich	D8537
	Fetal Bovine Serum	Sigma-Aldrich	F7524
	Fibronectin	YO Proteins AB	663
	GlutaMAX™ Supplement, 200mM (=L-Alanyl-Glutamine)	Gibco™	3133102
	hLIF	provided by the VBCF Protein Technologies Facility	https://www.viennabiocenter.org/facilities/
	HyClone™ DMEM/F12 1:1 mix	Cytiva	SH30271.FS
	Laminin	Sigma-Aldrich	L2020
	Lipofectamine™ 2000 Transfection Reagent	Invitrogen™	11668019
	MycoAlertTM PLUS Mycoplasma Detection Kit	Lonza	LT07-705
	MEM NEAA	Gibco™	11140035
	Neurobasal™ Medium	Thermo Fisher Scientific	21103049
	N-2 Supplement, 100X	Gibco™	17502048
	Paraformaldehyde 16% aq soln, methanol free	MP Biomedicals	219998380
	PD0325901	MedChemExpress	HY-10254
	Penicillin-Streptomycin	Gibco™	15070063
	Poly-L-ornithine hydrobromide	Sigma-Aldrich	P4638
	Propidium Iodide (PI)	Sigma-Aldrich	P4170
	Puregene® Core Kit A	Qiagen	158043
	PVDF membrane	Thermo Fisher Scientific	88518
	RIPA buffer	Millipore	20-188
	RNase A	Thermo Fisher Scientific	EN0531
	SensiFAST™ cDNA Synthesis Kit	Meridian Bioscience	BIO-65054
	Sodium Pyruvate	Gibco™	11360039
	Triton™ X-100	PanReac AppliChem ITW Reagents	142314 1611
	Trypsin-EDTA solution	Sigma-Aldrich	T3924
	TWEEN® 20	Sigma-Aldrich	P7949
	VECTASHIELD® Antifade Mounting Medium with DAPI	Vector Laboratories	VEC-H-1200
	2-Mercaptoethanol	Gibco™	21985023
	Experimental models: Cell lines
	R1 mouse embryonic stem cells (WT)	Nagy et al., 1993	N/A
	Ift88 KO clone 1	This study	N/A
	Ift88 KO clone 2	This study	N/A
	Plk4 KO clone 1	This study	N/A
	Plk4 KO clone 2	This study	N/A
	Cep83-/- KO clone 1 - TP53 KO	This study	N/A
	Cep83-/- KO clone 2 - TP53 KO	This study	N/A
	Cep83-/- KO clone 1	This study	N/A
	Cep83-/- KO clone 2	This study	N/A
	Cep83Δexon4 clone 3	This study	N/A
	Cep83Δexon4 clone 4	This study	N/A
	Cep83Δexon4 Cep83 OE clone 3	This study	N/A
	Cep83Δexon4 Cep83Δexon4 clone 3	This study	N/A
	WT Cep83 OE	This study	N/A
	Equipment
	BD FACSMelody™ Cell Sorter		N/A
	ChemiDoc™ Touch Imaging System	Bio-Rad	N/A
	Corning™ 96-Well Clear Ultra Low Attachment Microplates	Corning™	7007
	CytoOne® Multi-Well Plates 6-well	CytoOne	CC7682-7506
	CytoOne® Multi-Well Plates 12-well	CytoOne	CC7682-7512
	CytoOne® Multi-Well Plates 96-well	CytoOne	CC7682-7596
	LSRFortessa™ High-Parameter Flow Cytometer	BD Life Sciences - Biosciences	N/A
	Multi-Well Plates 24-well	SARSTEDT	833922
	Multi-Well Plates 48-well	SARSTEDT	833923
	µ-Slide 8 Well Glass Bottom Plate	ibidi	80827
	ZOE Fluorescent Cell Imager	Bio-Rad	N/A
	Software
	FlowJo™	BD Life Sciences – Biosciences	https://www.flowjo.com/solutions/flowjo version 10.5.3
	GraphPad Prism	Dotmatics	https://www.graphpad.com/features
	Fiji	Schindelin et al., 2012	https://fiji.sc
	Recombinant DNA
	pX330-U6-Chimeric_BB_CBh_hSpCas9	Chong et al., 2013	Addgene Plasmid #42230
	pB Ef1 Flag-CEP83 Ubi Puro	This study	N/A
	pB Ef1 Flag-CEP83deltaExon4 Ubi Puro	This study	N/A
	gRNA sequences	Sequence
	Ift88 gRNA 1 forward	CACCGTGGCTTCCAAAGGAGGAGCA
	Ift88 gRNA 1 reverse	AAACTGCTCCTCCTTTGGAAGCCAC
	Ift88 gRNA 2 forward	CACCGAGGGCGGATGCAGACCAGTC
	Ift88 gRNA 2 reverse	AAACGACTGGTCTGCATCCGCCCTC
	Plk4 gRNA 1 forward	CACCGGTTTCTACGAAGTAACTGG
	Plk4 gRNA 1 reverse	AAACCCAGTTACTTCGTAGAAACC
	Plk4 gRNA 2 forward	CACCGTGGTGCCATTATAGTACCA
	Plk4 gRNA 2 reverse	AAACTGGTACTATAATGGCACCAC
	Cep83 strategy 1 gRNA 1 forward	CACCGTCCGAAAACGTTCTCGCAT
	Cep83 strategy 1 gRNA 1 reverse	AAACATGCGAGAACGTTTTCGGAC
	Cep83 strategy 1 gRNA 2 forward	CACCGCATAGAAAAAATGAAACTGC
	Cep83 strategy 1 gRNA 2 reverse	AAACGCAGTTTCATTTTTTCTATGC
	Cep83 strategy 2 gRNA 1 forward	CACCGTCCGAAAACGTTCTCGCAT
	Cep83 strategy 2 gRNA 1 reverse	AAACATGCGAGAACGTTTTCGGAC
	Cep83 strategy 2 gRNA 2 forward	CACCGTAGCCAAATTAGGGTAACCG
	Cep83 strategy 2 gRNA 2 reverse	AAACCGGTTACCCTAATTTGGCTAC
	TP53 gRNA 1 forward	CACCGCACCGTGCACATAACAGACT
	TP53 gRNA 1 reverse	AAACAGTCTGTTATGTGCACGGTGC
	TP53 gRNA 2 forward	CACCGACGTGCCCTGTGCAGTTGT
	TP53 gRNA 2 reverse	AAACACAACTGCACAGGGCACGTC
	Primers	Sequence
	Ift88 KO validation 1 primer 1 forward	ACCCCAGCACTTTCGAGGCT
	Ift88 KO validation 1 primer 2 reverse	TGTGCTGCCCTAACAACTCCACT
	Ift88 KO validation 1 primer 3 reverse	ATGCGTGCGTGTTTGAGGCA
	Plk4 KO validation 1 primer 1 forward	TTGCACCGGGACCTCACACT
	Plk4 KO validation 1 primer 2 reverse	AAGGAAGGGTTGGGGACAGAACC
	Plk4 KO validation 1 primer 3 forward	ACCAGTTTGAGTGGCAGCCTACTT
	Cep83-/- KO validation 1 primer 1 forward	GGTCTGGAGGTCGCTGATTA
	Cep83-/- KO validation 1 primer 2 reverse	TGGAAGCAGTCAGAGTAGGC
	Cep83-/- KO validation 2 primer 3 forward	ACTAGAGTTGTGTGGGCTGC
	Cep83-/- KO validation 2 primer 4 reverse	GGGTGGAGAAATGGCATTGG
	Cep83-/- KO validation 3 primer 5 forward	TGAAAAGCAAGCAAGCCAGG
	Cep83-/- KO validation 3 primer 6 reverse	GTCCTGTCCCATTATGCCTCAG
	Cep83-/- KO validation 4 primer 7 forward	GGTCTGGAGGTCGCTGATTA
	Cep83-/- KO validation 4 primer 8 reverse	GGGTGGAGAAATGGCATTGG
	Cep83-/- KO validation 5 primer 9 forward	ACTAGAGTTGTGTGGGCTGC
	Cep83-/- KO validation 5 primer 10 reverse	TGGAAGCAGTCAGAGTAGGC
	Cep83-/- KO validation 6 primer 11 forward	GCTGCGGCTTTGCTCTGGAA
	Cep83-/- KO validation 6 primer 12 reverse	TCTGGTGGGTGGTGGGTTGAAA
	Cep83Δexon4 validation 1 primer 1 forward	GCATCCATGGCGTGTGTGACA
	Cep83Δexon4 validation 1 primer 2 reverse	AGCAGCAGAGCAGTCCTGTGT
	Cep83Δexon4 validation 1 primer 3 reverse	ATCACGGTGGAGACGGCACA
	TP53 KO validation 1 primer 1 forward	GCTGTTAAAGTAGACCCTGGC
	TP53 KO validation 1 primer 2 reverse	ACCTCACTGCATGGACGATCTG
	Age1_Kozak_Start_Flag _Linker_CEP83 Fw	GGGACCGGTGCCACCATGGACTACAAGGACGACGATGACAAGGGCGGAGGTGGTTCTGGCGGTGGAGGTTCGGACACATTTCCTAGCCTATTTCCAC
	Not1_Xho1_Cep83_rev	AAATCGCGGCCGCTCGAGTCACTCCCCAGGAGACCC
	qPCR primers	Sequence
	Tbx3 primer forward	GCA TCC TCT CCT GCT GTC TC
	Tbx3 primer reverse	GCC GTA GTG GTG GAA ATC TT
	Klf4 primer forward	AAG AAC AGC CAC CCA CAC TT
	Klf4 primer reverse	GGT AAG GTT TCT CGC CTG TG
	Esrrb primer forward	TACCTGAACCTGCCGATTTC
	Esrrb primer reverse	CCCAGTTGATGAGGAACACA
	Oct4 primer forward	GTT CAG CCA GAC CAC CAT CT
	Oct4 primer reverse	ACT CCA CCT CAC ACG GTT CT
	Sox2 primer forward	CGG CAC GGC CAT TAA C
	Sox2 primer reverse	CCC TCC CAA TTC CCT TGT AT
	Fgf5 primer forward	GGGATTGTAGGAATACGAGGAGTT
	Fgf5 primer reverse	TGGCACTTGCATGGAGTTT
	Oct6 primer forward	AGT GTC CCA AGC CGT CTG
	Oct6 primer reverse	TCA TGC GCT TCT CCT TCT G
	Otx2 primer forward	CGA CGT TCT GGA AGC TCT GT
	Otx2 primer reverse	TGG CGG CAC TTA GCT CTT
	Rpl13a primer forward	ACAGCCACTCTGGAGGAGAA
	Rpl13a primer reverse	AGGCATGAGGCAAACAGTCT
	Reagent/Resource	Dilution	Source	Identifier (Cat#)
	Primary antibodies (IF staining)
	Anti-ARL13B Rabbit pAb	1:500	Proteintech	17711-1-AP
	Anti-Acetylated-α-Tubulin Mouse mAb	1:500	Sigma-Aldrich	T6793
	Anti-Brachyury Goat pAb	1:100	R&D Systems	AF2085
	Anti-Podocalyxin (Podxl) Rat mAb	1:500, 1:300 (gastruloids)	R&D Systems	MAB1556
	Anti-Sox2 Rat mAb	1:300	eBioscience™	15218187
	Anti-Sox17 Goat pAb	1:100	R&D Systems	AF1924 SP
	Anti-γ-Tubulin Mouse mAb	1:300, 1:150 (gastruloids)	Sigma-Aldrich	T6557
	Reagent/Resource	Dilution	Source	Identifier (Cat#)
	Secondary antibodies
	Anti-Goat IgG H&L (Alexa Fluor® 488) Donkey	1:500	abcam	ab150129
	Anti-Mouse IgG H&L (Alexa Fluor® 555) Donkey	1:500	abcam	ab150106
	Anti-Mouse IgG H&L (Alexa Fluor® 647) Donkey	1:500	abcam	ab150107
	Anti-Rabbit IgG H&L (Alexa Fluor® 488) Donkey	1:500	abcam	ab150073
	Anti-Rat IgG H&L (Alexa Fluor® 555) Donkey	1:500	abcam	ab150154
	Anti Rabbit IgG H&L (Alexa Fluor® 488) Goat	1:500	abcam	ab150077
	Anti-Mouse IgG H&L (Alexa Fluor® 647) Goat	1:500	abcam	ab150115
	Reagent/Resource	Dilution	Source	Identifier (Cat#)
	Antibodies (Western blot)
	Anti-p27 KIP1 Rabbit mAb	1:1000	abcam	ab32034
	Anti-Vinculin Mouse mAb	1:5000	Santa Cruz	sc-73614
	Anti-IFT88 Rabbit pAb	1:3000	Proteintech	13967-1-AP
	Anti-Mouse IgG H&L (HRP) Goat	1:10000	abcam	ab205719
	Anti-Rabbit IgG H&L (HRP) Goat	1:10000	abcam	ab6721
